# Supplementary material for: Preparation of Low-Molecular-Weight Fucoidan with Anticoagulant Activity by Photocatalytic Degradation Method
Source: Foods. 2022 Mar 13;11(6):822. doi: 10.3390/foods11060822 (PMC8954839; doi:10.3390/foods11060822)
Supplement: Supplementary file 1 [file foods-11-00822-s001.zip]

Archive with 1 entries (1 files):
- foods-1613195-supplementary.pdf
